# Supplementary material for: Predictive Nomogram for Recurrence After Upfront Surgery for Resectable Pancreatic Ductal Adenocarcinoma: A Multicenter Study (OS-HBP-2)
Source: Cancers (Basel). 2026 Apr 7;18(7):1181. doi: 10.3390/cancers18071181 (PMC13072346; doi:10.3390/cancers18071181)
Supplement: Supplementary file 1 [file cancers-18-01181-s001.zip]

Archive with 1 entries (1 files):
- cancers-4177078-supplementary.xlsx
