# Supplementary material for: Predictive Nomogram for Recurrence After Upfront Surgery for Resectable Pancreatic Ductal Adenocarcinoma: A Multicenter Study (OS-HBP-2)
Source: Cancers (Basel). 2026 Apr 7;18(7):1181. doi: 10.3390/cancers18071181 (PMC13072346; doi:10.3390/cancers18071181)
Supplement: Supplementary file 1 [file cancers-18-01181-s001.zip › cancers-4177078-supplementary.xlsx]

## Sheet: Sheet1
Supplemental Digital Content
Risk calculator using the Cox regression hazard model predicting RFS
	factor (1 = yes, 0 = no)		S(t∣x) = [S0(t)]^exp(linear predictor)
tumor size ≥ 2.2cm	0		= [exp(−0.005356 * t)]^exp(0.484579 * [tumor size ≥ 2.2 cm] + 0.684197 * [Lymph node metastases] + 0.457116 * [CA 19-9 ≥ 37] + 0.460316 * [R1] + 0.489966 * [No adjuvant chemotherapy])
Lymph node metastases	0		= exp(−0.005356 * t * exp{0.484579 * [tumor size ≥ 2.2 cm] + 0.684197 * [Lymph node metastases] + 0.457116 * [CA 19-9 ≥ 37] + 0.460316 * [R1] + 0.489966 * [No adjuvant chemotherapy])
CA19-9 ≥ 37	0
R1	0		p (predictive probability; %) = S(t∣x) * 100
No adjuvant chemotherapy	0		S(t∣x) survival function at time t for an individual with covariates x
t (months)	12		S0(t) baseline survival function
p (%)	93.775
p predictive probability
